# Supplementary material for: Impact of social separation during pregnancy on the manifestation of defensive behaviors related to generalized anxiety and panic throughout offspring development
Source: PLoS One. 2017 Oct 16;12(10):e0185572. doi: 10.1371/journal.pone.0185572 (PMC5642899; doi:10.1371/journal.pone.0185572)
Supplement: S1 File — (XLSX) [file pone.0185572.s001.xlsx]

## Sheet: Experimental Groups
Month	Week - prenatal stress	Baseline	Avoidance 1	Avoidance 2	Escape 1	Escape 2	Escape 3	Faecal boluses	Urinary elimination	Body weight	Squares Open Field
Mês 1	First week	2.59	7.63	256.34	4.28	3.5	4.63	0	N	103	58
Mês 1	First week	4.56	5.25	10.41	3.81	2.5	2.79	0	N	98	79
Mês 1	First week	8.28	19.35	39.41	8.84	3.93	2.56	0	N	94	71
Mês 1	First week	3.34	12.69	12.03	6.56	7.84	2.1	0	N	97	87
Mês 1	First week	2.5	2.91	4.47	5.38	2.75	3.38	0	N	80	79
Mês 1	First week	7.93	4.56	5.03	7.9	4.5	1.75	0	N	166	73
Mês 1	First week	3.12	9.47	184.03	2.16	3.09	2.53	0	S	144	79
Mês 1	First week	6.65	300	262.34	5.59	5.59	7.41	0	S	158	44
Mês 1	First week	3.6	4.37	11.03	4.97	4.88	3.47	0	N	150	85
Mês 1	First week	3.1	5.35	3.57	10.16	7.22	3.69	0	N	162	63
Mês 1	Second week	7.44	14.84	138.59	2.59	5.35	4.34	1	S	109	85
Mês 1	Second week	6.71	26.44	22.59	3.13	11.31	4.88	0	N	102	56
Mês 1	Second week	4.25	3.6	14.69	5.69	5.06	4.4	0	N	102	51
Mês 1	Second week	165.78	233.75	168.56	5.15	4.88	2.75	0	S	111	55
Mês 1	Second week	3.22	3.63	4.15	9.81	12.1	11.59	0	N	121	33
Mês 1	Second week	3.69	37.72	130.84	9.03	3.75	6.69	0	S	122	39
Mês 1	Second week	20.09	290.75	95.72	3.53	8.28	2.34	0	S	139	56
Mês 1	Second week	300	105.06	300	13.56	6.28	4.13	0	N	134	25
Mês 1	Second week	153.19	142.91	88.41	4.57	5.69	3.06	1	S	123	61
Mês 1	Third week	3	30.66	109.78	2.16	9.5	3.94	2	N	104	55
Mês 1	Third week	7.04	22.25	11.82	3.16	2.03	1.81	0	N	113	79
Mês 1	Third week	8.31	8.72	43.03	10.12	3.81	1.78	0	N	103	29
Mês 1	Third week	4.91	12.72	14.56	2.9	2.84	2.03	0	N	92	40
Mês 1	Third week	7.56	235.62	300	3.19	2.25	1.81	0	S	138	45
Mês 1	Third week	5.78	13.94	24.91	9.1	3.28	1.66	0	S	154	48
Mês 1	Third week	3.94	105.82	134.72	6.28	2.97	2.59	0	S	127	51
Mês 1	Third week	3.28	3.66	3.81	3	3.22	2.37	0	N	119	80
Mês 1	Third week	12.25	4.22	3.88	5.81	10.62	3.03	0	N	129	55
Mês 2	First week	17.44	25.17	76.63	9.19	14.72	4.28	0	S	431	37
Mês 2	First week	54.6	23.81	32.53	6.06	3.66	1.94	1	S	406	45
Mês 2	First week	300	54	300	9.38	5.19	4.78	1	S	366	31
Mês 2	First week	300	237.82	300	15.6	11.85	8.71	3	S	374	39
Mês 2	First week	300	300	81.47	6.53	4.59	5.81	2	S	456	31
Mês 2	First week	300	67.41	97.13	2.9	2.4	4.6	1	S	435	79
Mês 2	First week	8.4	19.25	18.85	4.25	7.69	6.47	0	S	415	34
Mês 2	First week	57.03	21.87	23.29	8.12	11.63	23.31	1	S	387	47
Mês 2	First week	10.82	300	300	5.69	7.31	2.91	4	S	410	46
Mês 2	First week	9.72	9.35	5.72	2.5	1.72	1.53	0	S	429	41
Mês 2	Second week	13.19	7.4	9.19	6.22	6	3.25	0	S	431	60
Mês 2	Second week	300	58.56	300	4.72	2.41	1.57	0	S	402	54
Mês 2	Second week	259.5	62.81	15.79	8.16	3.06	2.63	0	S	408	63
Mês 2	Second week	225.5	275.1	162.25	10.09	7.84	11.62	0	S	406	66
Mês 2	Second week	8.38	300	237.66	4.19	1.08	3.47	0	S	419	63
Mês 2	Second week	4.87	16.28	11.94	7.68	3.03	2.71	0	S	352	40
Mês 2	Second week	2.53	12.06	15.03	3.41	20.31	4.28	1	S	384	41
Mês 2	Second week	8.66	21.56	5.69	10.72	3.78	2.9	0	S	380	47
Mês 2	Second week	19.4	300	116.35	31.97	5.19	2.85	0	S	433	32
Mês 2	Third week	32.9	127.91	15.75	30.13	14.03	2.5	2	S	335	13
Mês 2	Third week	7.56	5.63	3.66	1.93	4.59	3.13	0	N	397	59
Mês 2	Third week	8.85	300	300	5	4	4.72	3	S	409	29
Mês 2	Third week	8.34	15.66	32	8.06	4.46	4.31	0	S	366	45
Mês 2	Third week	5.59	300	300	7.84	6.13	2.12	1	S	423	26
Mês 2	Third week	300	300	300	12.13	5.19	1.81	0	S	403	26
Mês 2	Third week	300	168.34	42.41	5.97	6.87	3.28	2	S	393	34
Mês 2	Third week	5.4	300	300	7.72	4.88	4.93	0	S	367	12
Mês 2	Third week	13.59	300	300	3.97	3.78	1.91	0	S	371	31
Mês 2	Third week	300	300	300	26.13	13.15	2.28	5	S	380	40
Mês 3	First week	25.53	19.31	300	8.97	10.87	11	0	S	584	23
Mês 3	First week	11.44	250.1	300	12.93	6.1	4.54	3	S	497	50
Mês 3	First week	9.62	13.12	300	6.91	4.75	7.16	0	S	485	44
Mês 3	First week	6.53	12.97	45.35	8.16	44	30.97	4	S	482	23
Mês 3	First week	6.75	5.53	9.81	5.44	2.25	1.6	0	S	625	87
Mês 3	First week	22.43	300	70.28	4.44	5.66	6.06	5	S	548	37
Mês 3	First week	6.78	3.78	9.1	7.66	21.06	18.62	0	S	541	44
Mês 3	First week	4.16	4.88	11.12	5.25	5.59	3.85	0	S	521	64
Mês 3	First week	32.87	73.06	300	6.09	2.06	1.78	6	S	483	59
Mês 3	Second week	8.53	20.06	300	14.84	5.25	6.22	3	S	530	32
Mês 3	Second week	6.87	7.4	8.84	4.6	2.72	3.72	0	S	511	55
Mês 3	Second week	10.91	8.68	19.53	7.03	4.03	6.94	1	S	472	97
Mês 3	Second week	3.09	3.19	5.75	4	10.07	2.88	2	S	466	91
Mês 3	Second week	7.97	10.84	24.5	24.56	4.47	22.94	2	N	509	24
Mês 3	Second week	9.71	156.28	263.82	8.37	2.29	1.94	0	S	521	35
Mês 3	Second week	14.25	7.5	9	18.31	10.15	3.68	1	S	566	42
Mês 3	Second week	22.28	28.59	92.31	5.44	4.66	3.59	1	S	512	32
Mês 3	Third week	300	300	300	22.22	3.5	1.78	4	S	496	22
Mês 3	Third week	11.43	7.47	9.19	10.09	8.85	4.78	0	S	530	38
Mês 3	Third week	11.03	46.25	84.37	10.68	9.84	5.78	1	S	518	30
Mês 3	Third week	20.97	73.5	300	12.06	7.35	15.6	0	S	457	32
Mês 3	Third week	53.37	67.54	110.84	2.03	1.75	2.07	2	S	501	39
Mês 3	Third week	14.31	66.25	50.09	4.44	2.68	7.16	0	S	524	20
Mês 3	Third week	300	300	300	14.69	16.47	12.09	9	S	514	68
Mês 3	Third week	42.81	63.44	13.91	6.47	3.03	3.5	2	S	589	25
Mês 3	Third week	300	300	300	17.91	23.94	13.66	4	S	533	31

## Sheet: Control
Group	Baseline	Avoidance 1	Avoidance 2	Escape 1	Escape 2	Escape 3	Faecal boluses	Urinary elimination	Body weight	Squares Open Field
C-M1	4.68	13.25	300	6.91	5.22	3.88	0	N	151	53
C-M1	6.85	30.44	9.69	5.69	6.94	5.6	0	N	120	49
C-M1	2.69	8.84	5.19	7.34	13	6.31	2	N	121	49
C-M1	3.84	4.06	9.53	11.97	12.1	5.25	0	S	126	70
C-M1	3.97	39.63	29.06	4.21	2.97	2.5	0	N	126	41
C-M1	2.62	7.5	151.59	4.44	2.31	2.29	0	S	135	51
C-M1	2.31	2.25	5.03	3.72	2.91	3.69	1	N	140	76
C-M1	3.5	6.75	4.03	4.87	4.57	4.65	0	N	123	100
C-M1	8.35	9.88	6.22	3.72	3.16	2.38	0	N	138	95
C-M3	17.97	279.15	300	3.44	5.28	2.47	0	S	388	37
C-M3	13.41	2.62	4.19	3.87	3.43	2.78	0	S	389	49
C-M3	4	5.91	67.19	5.06	10.59	7.66	0	S	421	65
C-M3	169.25	300	300	8.44	8.22	4.94	3	S	382	41
C-M3	7.19	7.9	7.32	9.56	4.19	3.78	3	S	376	46
C-M3	45.65	52.5	300	5.37	3.22	2.97	1	S	441	45
C-M3	7.53	8	4.34	8.47	6.65	3.03	0	N	385	32
C-M3	4.44	246.84	300	9.62	5.18	3.84	10	S	429	28
C-M3	10	300	300	5	3.47	4.35	0	S	419	21
C-M3	8.28	17.66	12.31	4.31	3.22	3.09	0	S	388	34
C-M6	14.41	300	300	16.53	9.59	1.75	1	S	518	37
C-M6	3.79	3.82	5.53	5.32	11	19.54	1	S	578	34
C-M6	27.1	300	300	10.56	4.56	9.31	7	S	624	22
C-M6	4.97	9.16	300	11.69	6.25	7.37	0	S	372	50
C-M6	300	300	300	13.12	5.25	8.56	6	S	528	33
C-M6	300	22.69	97.06	4.52	3.63	7	5	S	506	16
C-M6	300	300	300	15.75	11.5	7.15	0	S	704	38
